# Supplementary material for: Electrokinetics of CO2 Reduction in Imidazole Medium Using RuO2.SnO2-Immobilized Glassy Carbon Electrode
Source: Molecules. 2025 Jan 27;30(3):575. doi: 10.3390/molecules30030575 (PMC11820317; doi:10.3390/molecules30030575)
Supplement: Supplementary file 1 [file molecules-30-00575-s001.zip]

Archive with 1 entries (1 files):
- molecules-3428298-supplementary.pdf
